# Supplementary material for: Organophosphate Pesticide Exposure and Semen Quality in Healthy Young Men: A Pilot Study
Source: Antioxidants (Basel). 2025 Sep 24;14(10):1158. doi: 10.3390/antiox14101158 (PMC12562182; doi:10.3390/antiox14101158)
Supplement: Supplementary file 1 [file antioxidants-14-01158-s001.zip]

Archive with 1 entries (1 files):
- antioxidants-3795012-supplementary.pdf
